# Supplementary material for: 2-(2-Pyrid­yl)pyridinium (2,2′-bipyridine-κ2 N,N′)tetra­kis­(nitrato-κ2 O,O′)bis­muthate(III)
Source: Acta Crystallogr Sect E Struct Rep Online. 2011 Sep 20;67(Pt 10):m1402–3. doi: 10.1107/S160053681103769X (PMC3201447; doi:10.1107/S160053681103769X)
Supplement: Supplementary file 1 [file e-67-m1402-sup1.cif]

##############################################################################
#                                                                            #
# This CIF contains the data in a paper accepted for publication in          #
# Acta Crystallographica Section E. It conforms to the requirements of       #
# Notes for Authors for Acta Crystallographica Section E, and has been       #
# peer reviewed under the auspices of the IUCr Commission on Journals.       #
#                                                                            #
# Full details of the Crystallographic Information File format               #
# are given in the paper "The Crystallographic Information File (CIF):       #
# a New Standard Archive File for Crystallography" by S. R. Hall, F. H.      #
# Allen and I. D. Brown [Acta Cryst. (1991), A47, 655-685].                  #
#                                                                            #
# The current version of the core CIF dictionary is obtainable from          #
# ftp://ftp.iucr.org/pub/cif_core.dic.                                       #
#                                                                            #
# Software is freely available for graphical display of the structure(s)     #
# in this CIF. For information consult the CIF software page                 #
# http://www.iucr.org/resources/cif/software.                                #
#                                                                            #
# This file may be used for bona fide research purposes within the           #
# scientific community so long as proper attribution is given to the journal # 
# article from which it was obtained.                                        #
#                                                                            #
##############################################################################
data_global
_audit_creation_method     SHELXL-97
_journal_date_recd_electronic     2011-08-10
_journal_date_accepted     2011-09-15
_journal_name_full     'Acta Crystallographica, Section E'
_journal_year     2011
_journal_volume     67
_journal_issue     10
_journal_page_first     m1402
_journal_page_last     m1403
_journal_paper_category     QM
_journal_coeditor_code     YK2019
_publ_contact_author_name     'Zhao-Hui Meng'
_publ_contact_author_address
;
College of Chemistry and Pharmacy Engineering
Nanyang Normal University
Nanyang 473061
People's Republic of China
;
_publ_contact_author_email     'nysymzh@126.com'
_publ_contact_author_fax     '086 377 63513583'
_publ_contact_author_phone     '086 377 63513583'
_publ_section_title
;\
2-(2-Pyridyl)pyridinium
(2,2'-bipyridine-\k^2^<i>N</i>,<i>N</i>')tetrakis(nitrato-\k^2^<i>O</i>,\
<i>O</i>')bismuthate(III)
;
loop_
    _publ_author_name
    _publ_author_address
    'Zhao-Hui Meng'
;
College of Chemistry and Pharmacy Engineering
Nanyang Normal University
Nanyang 473061
People's Republic of China
;
    'Shu-Shen Zhang'
;
College of Chemistry and Pharmacy Engineering
Nanyang Normal University
Nanyang 473061
People's Republic of China
;
_chemical_name_systematic
;
2-(2-Pyridyl)pyridinium
(2,2'-bipyridine-\k^2^<i>N</i>,<i>N</i>')tetrakis(nitrato-
\k^2^<i>O</i>,<i>O</i>')bismuthate(III)
;
_chemical_name_common     ?
_chemical_formula_moiety     'C10 H9 N2 +, C10 H8 Bi N6 O12 -'
_chemical_formula_sum     'C20 H17 Bi N8 O12'
_chemical_formula_iupac     '(C10 H9 N2) [Bi (N O3)4 (C10 H8 N2)]'
_chemical_formula_weight     770.40
_chemical_melting_point     ?
_symmetry_cell_setting     monoclinic
_symmetry_space_group_name_H-M     'C 2/c'
_symmetry_space_group_name_Hall     '-C 2yc'
loop_
    _symmetry_equiv_pos_as_xyz
    'x, y, z'
    '-x, y, -z+1/2'
    'x+1/2, y+1/2, z'
    '-x+1/2, y+1/2, -z+1/2'
    '-x, -y, -z'
    'x, -y, z-1/2'
    '-x+1/2, -y+1/2, -z'
    'x+1/2, -y+1/2, z-1/2'
_cell_length_a     14.711(5)
_cell_length_b     10.169(3)
_cell_length_c     16.832(5)
_cell_angle_alpha     90.00
_cell_angle_beta     97.275(6)
_cell_angle_gamma     90.00
_cell_volume     2497.7(13)
_cell_formula_units_Z     4
_cell_measurement_reflns_used     2470
_cell_measurement_theta_min     2.44
_cell_measurement_theta_max     22.46
_cell_measurement_temperature     293(2)
_exptl_crystal_description     block
_exptl_crystal_colour     colorless
_exptl_crystal_size_max     0.26
_exptl_crystal_size_mid     0.24
_exptl_crystal_size_min     0.18
_exptl_crystal_density_diffrn     2.049
_exptl_crystal_density_meas     ?
_exptl_crystal_density_method     'not measured'
_exptl_crystal_F_000     1488
_exptl_absorpt_coefficient_mu     7.140
_exptl_absorpt_correction_type     multi-scan
_exptl_absorpt_process_details     '(SADABS; Bruker, 2008)'
_exptl_absorpt_correction_T_min     0.2582
_exptl_absorpt_correction_T_max     0.3597
_exptl_special_details     ?
_diffrn_ambient_temperature     293(2)
_diffrn_radiation_type     MoK\a
_diffrn_radiation_wavelength     0.71073
_diffrn_radiation_source     'fine-focus sealed tube'
_diffrn_radiation_monochromator     graphite
_diffrn_measurement_device_type     'Bruker APEXII CCD'
_diffrn_measurement_method     '\f and \w'
_diffrn_detector_area_resol_mean     ?
_diffrn_reflns_number     5998
_diffrn_reflns_av_R_equivalents     0.0359
_diffrn_reflns_av_sigmaI/netI     0.0443
_diffrn_reflns_theta_min     2.44
_diffrn_reflns_theta_max     25.10
_diffrn_reflns_theta_full     25.10
_diffrn_measured_fraction_theta_max     0.998
_diffrn_measured_fraction_theta_full     0.998
_diffrn_reflns_limit_h_min     -13
_diffrn_reflns_limit_h_max     17
_diffrn_reflns_limit_k_min     -12
_diffrn_reflns_limit_k_max     12
_diffrn_reflns_limit_l_min     -20
_diffrn_reflns_limit_l_max     17
_refine_special_details
;
;
_reflns_number_total     2224
_reflns_number_gt     1895
_reflns_threshold_expression     I>2\s(I)
_refine_ls_structure_factor_coef     Fsqd
_refine_ls_matrix_type     full
_refine_ls_R_factor_all     0.0475
_refine_ls_R_factor_gt     0.0353
_refine_ls_wR_factor_gt     0.0809
_refine_ls_wR_factor_ref     0.0841
_refine_ls_goodness_of_fit_ref     1.016
_refine_ls_restrained_S_all     1.028
_refine_ls_number_reflns     2224
_refine_ls_number_parameters     194
_refine_ls_number_restraints     11
_refine_ls_hydrogen_treatment     mixed
_refine_ls_weighting_scheme     calc
_refine_ls_weighting_details
         'calc w=1/[\s^2^(Fo^2^)+(0.0459P)^2^+9.2649P] where P=(Fo^2^+2Fc^2^)/3'
_atom_sites_solution_hydrogens     geom
_atom_sites_solution_primary     direct
_atom_sites_solution_secondary     difmap
_refine_ls_shift/su_max     0.000
_refine_ls_shift/su_mean     0.000
_refine_diff_density_max     1.133
_refine_diff_density_min     -1.426
_refine_ls_extinction_method     none
_refine_ls_extinction_coef     ?
loop_
    _atom_type_symbol
    _atom_type_description
    _atom_type_scat_dispersion_real
    _atom_type_scat_dispersion_imag
    _atom_type_scat_source
    'C' 'C' 0.0033 0.0016
                         'International Tables Vol C Tables 4.2.6.8 and 6.1.1.4'
    'H' 'H' 0.0000 0.0000
                         'International Tables Vol C Tables 4.2.6.8 and 6.1.1.4'
    'Bi' 'Bi' -4.1077 10.2566
                         'International Tables Vol C Tables 4.2.6.8 and 6.1.1.4'
    'N' 'N' 0.0061 0.0033
                         'International Tables Vol C Tables 4.2.6.8 and 6.1.1.4'
    'O' 'O' 0.0106 0.0060
                         'International Tables Vol C Tables 4.2.6.8 and 6.1.1.4'
_computing_data_collection     'APEX2 (Bruker, 2008)'
_computing_cell_refinement     'SAINT (Bruker, 2008)'
_computing_data_reduction     'SAINT (Bruker, 2008)'
_computing_structure_solution     'SHELXS97 (Sheldrick, 2008)'
_computing_structure_refinement     'SHELXL97 (Sheldrick, 2008)'
_computing_molecular_graphics     'SHELXTL (Bruker, 2008)'
_computing_publication_material     'SHELXTL (Bruker, 2008)'
loop_
    _atom_site_type_symbol
    _atom_site_label
    _atom_site_fract_x
    _atom_site_fract_y
    _atom_site_fract_z
    _atom_site_U_iso_or_equiv
    _atom_site_adp_type
    _atom_site_calc_flag
    _atom_site_refinement_flags
    _atom_site_occupancy
    _atom_site_symmetry_multiplicity
    _atom_site_disorder_assembly
    _atom_site_disorder_group
    Bi Bi1 0.0000 0.43500(3) 0.2500 0.03845(15) Uani d SU 1 2 . .
    C C1 -0.1200(5) 0.6312(8) 0.3579(4) 0.0481(18) Uani d . 1 1 . .
    H H1 -0.1338 0.5504 0.3794 0.058 Uiso calc R 1 1 . .
    C C2 -0.1652(5) 0.7417(7) 0.3805(4) 0.0487(18) Uani d . 1 1 . .
    H H2 -0.2072 0.7358 0.4173 0.058 Uiso calc R 1 1 . .
    C C3 -0.1466(5) 0.8595(7) 0.3475(4) 0.0508(19) Uani d . 1 1 . .
    H H3 -0.1785 0.9348 0.3589 0.061 Uiso calc R 1 1 . .
    C C4 -0.0802(5) 0.8654(7) 0.2972(4) 0.0437(17) Uani d . 1 1 . .
    H H4 -0.0650 0.9462 0.2767 0.052 Uiso calc R 1 1 . .
    C C5 -0.0351(4) 0.7518(6) 0.2764(4) 0.0335(14) Uani d . 1 1 . .
    C C6 0.0361(5) 0.0371(7) -0.0162(4) 0.0473(18) Uani d . 1 1 . .
    C C7 0.0484(6) 0.1654(8) 0.0057(4) 0.063(2) Uani d P 0.50 1 . .
    H H4A 0.0131 0.2045 0.0413 0.075 Uiso calc PR 0.25 1 . .
    H H7 0.0132 0.2045 0.0413 0.075 Uiso d PR 0.50 1 . .
    C C8 0.1149(10) 0.2352(12) -0.0267(8) 0.094(4) Uani d D 1 1 . .
    H H8 0.100(6) 0.315(5) -0.006(5) 0.07(3) Uiso d D 1 1 . .
    C C9 0.1650(8) 0.179(2) -0.0789(8) 0.111(5) Uani d . 1 1 . .
    H H9 0.2086 0.2271 -0.1017 0.134 Uiso calc R 1 1 . .
    C C10 0.1511(9) 0.0488(18) -0.0982(7) 0.098(4) Uani d D 1 1 . .
    H H10 0.162(10) 0.000(13) -0.143(6) 0.15(6) Uiso d D 1 1 . .
    C C11 0.0859(6) -0.0230(9) -0.0674(5) 0.067(2) Uani d P 0.50 1 . .
    H H5 0.0760 -0.1109 -0.0813 0.080 Uiso calc PR 0.25 1 . .
    H H11 0.0760 -0.1109 -0.0813 0.080 Uiso d PR 0.50 1 . .
    O O1 -0.1017(5) 0.2143(8) 0.2235(4) 0.095(2) Uani d U 1 1 . .
    O O2 -0.1374(4) 0.3450(6) 0.3126(4) 0.0784(19) Uani d . 1 1 . .
    O O3 -0.2044(5) 0.1589(7) 0.2956(5) 0.101(2) Uani d . 1 1 . .
    O O4 -0.0397(5) 0.3946(7) 0.0954(4) 0.0789(18) Uani d . 1 1 . .
    O O5 -0.1352(4) 0.5005(6) 0.1561(3) 0.0635(15) Uani d . 1 1 . .
    O O6 -0.1767(5) 0.4407(7) 0.0349(4) 0.094(2) Uani d . 1 1 . .
    N N1 -0.1488(5) 0.2376(7) 0.2795(5) 0.0631(19) Uani d U 1 1 . .
    N N2 -0.1182(5) 0.4426(7) 0.0941(4) 0.0593(18) Uani d . 1 1 . .
    N N3 -0.0577(4) 0.6348(5) 0.3070(3) 0.0365(12) Uani d . 1 1 . .
    N N4 0.0484(6) 0.1654(8) 0.0057(4) 0.063(2) Uani d P 0.50 1 . .
    N N5 0.0859(6) -0.0230(9) -0.0674(5) 0.067(2) Uani d P 0.50 1 . .
loop_
    _atom_site_aniso_label
    _atom_site_aniso_U_11
    _atom_site_aniso_U_22
    _atom_site_aniso_U_33
    _atom_site_aniso_U_12
    _atom_site_aniso_U_13
    _atom_site_aniso_U_23
    Bi1 0.0478(2) 0.0270(2) 0.0448(2) 0.000 0.02219(16) 0.000
    C1 0.055(5) 0.047(4) 0.047(4) -0.004(4) 0.023(4) 0.000(4)
    C2 0.052(4) 0.052(5) 0.046(4) 0.010(3) 0.022(3) -0.005(4)
    C3 0.061(5) 0.042(4) 0.053(5) 0.017(4) 0.017(4) -0.006(4)
    C4 0.063(5) 0.026(4) 0.040(4) 0.009(3) 0.002(3) 0.002(3)
    C5 0.041(4) 0.029(3) 0.032(3) 0.002(3) 0.012(3) -0.005(3)
    C6 0.047(4) 0.053(5) 0.040(4) 0.011(3) 0.000(3) -0.002(3)
    C7 0.076(5) 0.053(5) 0.059(5) 0.000(4) 0.006(4) -0.004(4)
    C8 0.116(10) 0.066(8) 0.093(8) -0.020(7) -0.018(8) 0.003(7)
    C9 0.062(7) 0.181(15) 0.089(9) -0.025(9) -0.001(6) 0.065(10)
    C10 0.070(7) 0.164(14) 0.062(7) 0.047(9) 0.012(6) 0.023(9)
    C11 0.069(5) 0.080(6) 0.052(4) 0.026(4) 0.011(4) -0.002(4)
    O1 0.096(2) 0.094(2) 0.097(2) -0.0016(10) 0.0153(10) -0.0016(10)
    O2 0.092(5) 0.055(4) 0.097(5) -0.028(3) 0.048(4) -0.016(3)
    O3 0.093(5) 0.064(4) 0.152(7) -0.031(4) 0.039(5) 0.020(4)
    O4 0.085(5) 0.087(5) 0.071(4) -0.001(4) 0.034(4) -0.023(3)
    O5 0.064(4) 0.073(4) 0.054(3) 0.006(3) 0.008(3) -0.015(3)
    O6 0.103(5) 0.121(6) 0.053(4) -0.031(4) -0.009(4) -0.013(4)
    N1 0.062(4) 0.046(4) 0.087(5) -0.007(3) 0.031(4) 0.017(4)
    N2 0.071(5) 0.058(4) 0.053(4) -0.013(4) 0.021(4) -0.010(4)
    N3 0.046(3) 0.027(3) 0.039(3) 0.004(2) 0.013(3) 0.001(2)
    N4 0.076(5) 0.053(5) 0.059(5) 0.000(4) 0.006(4) -0.004(4)
    N5 0.069(5) 0.080(6) 0.052(4) 0.026(4) 0.011(4) -0.002(4)
_geom_special_details
;
All s.u.'s (except the s.u. in the dihedral angle between two l.s. planes)
are estimated using the full covariance matrix. The cell s.u.'s are taken
into account individually in the estimation of s.u.'s in distances, angles
and torsion angles; correlations between s.u.'s in cell parameters are only
used when they are defined by crystal symmetry. An approximate (isotropic)
treatment of cell s.u.'s is used for estimating s.u.'s involving l.s.
planes.
;
loop_
    _geom_bond_atom_site_label_1
    _geom_bond_atom_site_label_2
    _geom_bond_site_symmetry_2
    _geom_bond_distance
    _geom_bond_publ_flag
    Bi1 N3 . 2.444(5) y
    Bi1 N3 2 2.444(5) ?
    Bi1 O5 2 2.470(6) ?
    Bi1 O5 . 2.470(6) y
    Bi1 O2 . 2.564(6) y
    Bi1 O2 2 2.564(6) ?
    Bi1 O4 . 2.626(6) y
    Bi1 O4 2 2.626(6) ?
    Bi1 O1 . 2.703(8) y
    Bi1 O1 2 2.703(8) ?
    C1 N3 . 1.333(8) ?
    C1 C2 . 1.383(10) ?
    C1 H1 . 0.9300 ?
    C2 C3 . 1.363(10) ?
    C2 H2 . 0.9300 ?
    C3 C4 . 1.372(10) ?
    C3 H3 . 0.9300 ?
    C4 C5 . 1.399(9) ?
    C4 H4 . 0.9300 ?
    C5 N3 . 1.353(8) ?
    C5 C5 2 1.445(12) ?
    C6 C11 . 1.346(10) ?
    C6 C7 . 1.362(10) ?
    C6 C6 5 1.463(15) ?
    C7 C8 . 1.376(15) ?
    C7 H4A . 0.9300 ?
    C7 H7 . 0.9300 ?
    C8 C9 . 1.345(19) ?
    C8 H8 . 0.92(2) ?
    C9 C10 . 1.368(19) ?
    C9 H9 . 0.9300 ?
    C10 C11 . 1.359(17) ?
    C10 H10 . 0.93(2) ?
    C11 H5 . 0.9300 ?
    C11 H11 . 0.9299 ?
    O1 N1 . 1.261(9) ?
    O2 N1 . 1.228(8) ?
    O3 N1 . 1.200(8) ?
    O4 N2 . 1.252(9) ?
    O5 N2 . 1.250(8) ?
    O6 N2 . 1.232(10) ?
loop_
    _geom_angle_atom_site_label_1
    _geom_angle_atom_site_label_2
    _geom_angle_atom_site_label_3
    _geom_angle_site_symmetry_1
    _geom_angle_site_symmetry_3
    _geom_angle
    _geom_angle_publ_flag
    N3 Bi1 N3 . 2 67.5(2) ?
    N3 Bi1 O5 . 2 79.4(2) ?
    N3 Bi1 O5 2 2 74.64(18) ?
    N3 Bi1 O5 . . 74.64(18) ?
    N3 Bi1 O5 2 . 79.4(2) ?
    O5 Bi1 O5 2 . 148.7(3) ?
    N3 Bi1 O2 . . 78.73(19) ?
    N3 Bi1 O2 2 . 142.1(2) ?
    O5 Bi1 O2 2 . 116.5(2) ?
    O5 Bi1 O2 . . 75.3(2) ?
    N3 Bi1 O2 . 2 142.1(2) ?
    N3 Bi1 O2 2 2 78.73(19) ?
    O5 Bi1 O2 2 2 75.3(2) ?
    O5 Bi1 O2 . 2 116.5(2) ?
    O2 Bi1 O2 . 2 138.2(3) ?
    N3 Bi1 O4 . . 118.3(2) ?
    N3 Bi1 O4 2 . 77.65(19) ?
    O5 Bi1 O4 2 . 137.4(2) ?
    O5 Bi1 O4 . . 49.3(2) ?
    O2 Bi1 O4 . . 105.3(2) ?
    O2 Bi1 O4 2 . 68.0(2) ?
    N3 Bi1 O4 . 2 77.65(19) ?
    N3 Bi1 O4 2 2 118.3(2) ?
    O5 Bi1 O4 2 2 49.3(2) ?
    O5 Bi1 O4 . 2 137.4(2) ?
    O2 Bi1 O4 . 2 68.0(2) ?
    O2 Bi1 O4 2 2 105.3(2) ?
    O4 Bi1 O4 . 2 162.0(3) ?
    N3 Bi1 O1 . . 122.9(2) ?
    N3 Bi1 O1 2 . 147.0(2) ?
    O5 Bi1 O1 2 . 135.5(2) ?
    O5 Bi1 O1 . . 74.6(2) ?
    O2 Bi1 O1 . . 47.4(2) ?
    O2 Bi1 O1 2 . 94.8(2) ?
    O4 Bi1 O1 . . 70.0(2) ?
    O4 Bi1 O1 2 . 94.7(2) ?
    N3 Bi1 O1 . 2 147.0(2) ?
    N3 Bi1 O1 2 2 122.9(2) ?
    O5 Bi1 O1 2 2 74.6(2) ?
    O5 Bi1 O1 . 2 135.5(2) ?
    O2 Bi1 O1 . 2 94.8(2) ?
    O2 Bi1 O1 2 2 47.4(2) ?
    O4 Bi1 O1 . 2 94.7(2) ?
    O4 Bi1 O1 2 2 70.0(2) ?
    O1 Bi1 O1 . 2 67.7(3) ?
    N3 C1 C2 . . 123.2(7) ?
    N3 C1 H1 . . 118.4 ?
    C2 C1 H1 . . 118.4 ?
    C3 C2 C1 . . 118.3(6) ?
    C3 C2 H2 . . 120.8 ?
    C1 C2 H2 . . 120.8 ?
    C2 C3 C4 . . 119.0(6) ?
    C2 C3 H3 . . 120.5 ?
    C4 C3 H3 . . 120.5 ?
    C3 C4 C5 . . 121.1(7) ?
    C3 C4 H4 . . 119.5 ?
    C5 C4 H4 . . 119.5 ?
    N3 C5 C4 . . 118.9(6) ?
    N3 C5 C5 . 2 117.6(3) ?
    C4 C5 C5 . 2 123.5(4) ?
    C11 C6 C7 . . 122.9(8) ?
    C11 C6 C6 . 5 119.0(9) ?
    C7 C6 C6 . 5 118.1(8) ?
    C6 C7 C8 . . 117.7(9) ?
    C6 C7 H4A . . 121.2 ?
    C8 C7 H4A . . 121.2 ?
    C6 C7 H7 . . 121.2 ?
    C8 C7 H7 . . 121.2 ?
    H4A C7 H7 . . 0.0 ?
    C9 C8 C7 . . 120.8(11) ?
    C9 C8 H8 . . 143(6) ?
    C7 C8 H8 . . 95(6) ?
    C8 C9 C10 . . 119.4(11) ?
    C8 C9 H9 . . 120.3 ?
    C10 C9 H9 . . 120.3 ?
    C11 C10 C9 . . 121.3(11) ?
    C11 C10 H10 . . 103(10) ?
    C9 C10 H10 . . 132(10) ?
    C6 C11 C10 . . 117.8(10) ?
    C6 C11 H5 . . 121.1 ?
    C10 C11 H5 . . 121.1 ?
    C6 C11 H11 . . 121.1 ?
    C10 C11 H11 . . 121.1 ?
    H5 C11 H11 . . 0.1 ?
    N1 O1 Bi1 . . 93.8(5) ?
    N1 O2 Bi1 . . 101.6(5) ?
    N2 O4 Bi1 . . 92.6(4) ?
    N2 O5 Bi1 . . 100.2(5) ?
    O3 N1 O2 . . 123.3(8) ?
    O3 N1 O1 . . 119.9(8) ?
    O2 N1 O1 . . 116.7(7) ?
    O6 N2 O5 . . 119.3(8) ?
    O6 N2 O4 . . 123.8(7) ?
    O5 N2 O4 . . 116.8(7) ?
    C1 N3 C5 . . 119.4(6) ?
    C1 N3 Bi1 . . 122.0(5) ?
    C5 N3 Bi1 . . 117.8(4) ?
loop_
    _geom_torsion_atom_site_label_1
    _geom_torsion_atom_site_label_2
    _geom_torsion_atom_site_label_3
    _geom_torsion_atom_site_label_4
    _geom_torsion_site_symmetry_1
    _geom_torsion_site_symmetry_2
    _geom_torsion_site_symmetry_3
    _geom_torsion_site_symmetry_4
    _geom_torsion
    _geom_torsion_publ_flag
    N3 C1 C2 C3 . . . . 1.6(12) ?
    C1 C2 C3 C4 . . . . -3.9(11) ?
    C2 C3 C4 C5 . . . . 3.3(11) ?
    C3 C4 C5 N3 . . . . -0.2(10) ?
    C3 C4 C5 C5 . . . 2 179.7(8) ?
    C11 C6 C7 C8 . . . . 0.1(12) ?
    C6 C6 C7 C8 5 . . . -178.4(9) ?
    C6 C7 C8 C9 . . . . 0.8(15) ?
    C7 C8 C9 C10 . . . . -1.8(18) ?
    C8 C9 C10 C11 . . . . 2.0(17) ?
    C7 C6 C11 C10 . . . . 0.0(12) ?
    C6 C6 C11 C10 5 . . . 178.5(9) ?
    C9 C10 C11 C6 . . . . -1.0(15) ?
    N3 Bi1 O1 N1 . . . . -28.6(6) ?
    N3 Bi1 O1 N1 2 . . . -127.7(5) ?
    O5 Bi1 O1 N1 2 . . . 81.7(6) ?
    O5 Bi1 O1 N1 . . . . -88.2(5) ?
    O2 Bi1 O1 N1 . . . . -4.2(5) ?
    O2 Bi1 O1 N1 2 . . . 155.6(5) ?
    O4 Bi1 O1 N1 . . . . -140.0(5) ?
    O4 Bi1 O1 N1 2 . . . 49.8(5) ?
    O1 Bi1 O1 N1 2 . . . 115.9(6) ?
    N3 Bi1 O2 N1 . . . . 163.7(6) ?
    N3 Bi1 O2 N1 2 . . . 136.6(5) ?
    O5 Bi1 O2 N1 2 . . . -124.2(5) ?
    O5 Bi1 O2 N1 . . . . 86.8(5) ?
    O2 Bi1 O2 N1 2 . . . -26.7(5) ?
    O4 Bi1 O2 N1 . . . . 47.2(6) ?
    O4 Bi1 O2 N1 2 . . . -115.2(6) ?
    O1 Bi1 O2 N1 . . . . 4.4(5) ?
    O1 Bi1 O2 N1 2 . . . -49.0(6) ?
    N3 Bi1 O4 N2 . . . . -36.8(5) ?
    N3 Bi1 O4 N2 2 . . . -92.6(5) ?
    O5 Bi1 O4 N2 2 . . . -142.9(4) ?
    O5 Bi1 O4 N2 . . . . -6.0(4) ?
    O2 Bi1 O4 N2 . . . . 48.4(5) ?
    O2 Bi1 O4 N2 2 . . . -175.3(5) ?
    O4 Bi1 O4 N2 2 . . . 113.7(5) ?
    O1 Bi1 O4 N2 . . . . 80.5(5) ?
    O1 Bi1 O4 N2 2 . . . 144.7(5) ?
    N3 Bi1 O5 N2 . . . . 158.3(5) ?
    N3 Bi1 O5 N2 2 . . . 88.9(5) ?
    O5 Bi1 O5 N2 2 . . . 123.2(5) ?
    O2 Bi1 O5 N2 . . . . -119.6(5) ?
    O2 Bi1 O5 N2 2 . . . 17.3(5) ?
    O4 Bi1 O5 N2 . . . . 6.1(4) ?
    O4 Bi1 O5 N2 2 . . . -150.5(4) ?
    O1 Bi1 O5 N2 . . . . -70.5(5) ?
    O1 Bi1 O5 N2 2 . . . -37.8(6) ?
    Bi1 O2 N1 O3 . . . . 175.6(7) ?
    Bi1 O2 N1 O1 . . . . -7.8(8) ?
    Bi1 O1 N1 O3 . . . . -176.0(7) ?
    Bi1 O1 N1 O2 . . . . 7.3(8) ?
    Bi1 O5 N2 O6 . . . . 172.3(6) ?
    Bi1 O5 N2 O4 . . . . -11.0(8) ?
    Bi1 O4 N2 O6 . . . . -173.2(7) ?
    Bi1 O4 N2 O5 . . . . 10.2(7) ?
    C2 C1 N3 C5 . . . . 1.5(11) ?
    C2 C1 N3 Bi1 . . . . -168.7(6) ?
    C4 C5 N3 C1 . . . . -2.2(10) ?
    C5 C5 N3 C1 2 . . . 177.9(7) ?
    C4 C5 N3 Bi1 . . . . 168.4(5) ?
    C5 C5 N3 Bi1 2 . . . -11.5(9) ?
    N3 Bi1 N3 C1 2 . . . 174.4(7) ?
    O5 Bi1 N3 C1 2 . . . -107.9(5) ?
    O5 Bi1 N3 C1 . . . . 89.8(6) ?
    O2 Bi1 N3 C1 . . . . 12.1(5) ?
    O2 Bi1 N3 C1 2 . . . -156.7(5) ?
    O4 Bi1 N3 C1 . . . . 113.5(5) ?
    O4 Bi1 N3 C1 2 . . . -57.6(5) ?
    O1 Bi1 N3 C1 . . . . 30.1(6) ?
    O1 Bi1 N3 C1 2 . . . -69.4(7) ?
    N3 Bi1 N3 C5 2 . . . 4.1(3) ?
    O5 Bi1 N3 C5 2 . . . 81.7(5) ?
    O5 Bi1 N3 C5 . . . . -80.6(5) ?
    O2 Bi1 N3 C5 . . . . -158.3(5) ?
    O2 Bi1 N3 C5 2 . . . 33.0(6) ?
    O4 Bi1 N3 C5 . . . . -56.9(5) ?
    O4 Bi1 N3 C5 2 . . . 132.1(5) ?
    O1 Bi1 N3 C5 . . . . -140.3(5) ?
    O1 Bi1 N3 C5 2 . . . 120.3(5) ?
loop_
    _geom_hbond_atom_site_label_D
    _geom_hbond_atom_site_label_H
    _geom_hbond_atom_site_label_A
    _geom_hbond_site_symmetry_A
    _geom_hbond_distance_DH
    _geom_hbond_distance_HA
    _geom_hbond_distance_DA
    _geom_hbond_angle_DHA
    N4 H7 O4 . 0.93 2.31 3.145(10) 149
_iucr_refine_instructions_details
;
TITL A in Cc                     New: C2/c
CELL  0.71073   14.7110   10.1690   16.8320    90.000    97.275    90.000
ZERR  4          0.0050    0.0030    0.0050     0.000     0.006     0.000
LATT 7
SYMM             - X ,              Y ,    0.50000 - Z
SFAC C  H  Bi N  O
UNIT 80  68  4  32  48
OMIT 0 50.2
L.S. 40
ACTA
BOND $H
FMAP 2
PLAN 40
EXYZ C7 N4
EADP C7 N4
EXYZ N5 C11
EADP N5 C11
SIZE 0.26 0.24 0.18
HTAB
HTAB N4 O4
CONF
DFIX 0.93 0.02 C10 H10
DFIX 0.93 0.02 C8 H8
DELU 0.01 N1 O1 BI1 O1
ISOR 0.001 O1
WGHT    0.045900    9.264900
FVAR       0.04787
BI1   3    0.000000    0.434998    0.250000    10.50000    0.04778    0.02698 =
         0.04480    0.00000    0.02219    0.00000
C1    1   -0.119998    0.631156    0.357934    11.00000    0.05474    0.04681 =
         0.04693    0.00044    0.02265   -0.00409
AFIX  43
H1    2   -0.133752    0.550351    0.379376    11.00000   -1.20000
AFIX   0
C2    1   -0.165171    0.741687    0.380496    11.00000    0.05207    0.05194 =
         0.04622   -0.00480    0.02196    0.00952
AFIX  43
H2    2   -0.207158    0.735753    0.417260    11.00000   -1.20000
AFIX   0
C3    1   -0.146600    0.859490    0.347496    11.00000    0.06069    0.04160 =
         0.05284   -0.00643    0.01750    0.01665
AFIX  43
H3    2   -0.178452    0.934770    0.358864    11.00000   -1.20000
AFIX   0
C4    1   -0.080203    0.865371    0.297245    11.00000    0.06344    0.02635 =
         0.04021    0.00234    0.00215    0.00880
AFIX  43
H4    2   -0.064957    0.946175    0.276686    11.00000   -1.20000
AFIX   0
C5    1   -0.035060    0.751753    0.276435    11.00000    0.04143    0.02870 =
         0.03237   -0.00535    0.01212    0.00164
C6    1    0.036086    0.037089   -0.016233    11.00000    0.04727    0.05296 =
         0.04031   -0.00151    0.00013    0.01094
C7    1    0.048423    0.165400    0.005666    10.50000    0.07586    0.05324 =
         0.05865   -0.00442    0.00575    0.00015
AFIX  43
H4A   2    0.013142    0.204459    0.041263    10.25000   -1.20000
H7    2    0.013173    0.204460    0.041286    10.50000   -1.20000
AFIX   0
C8    1    0.114924    0.235249   -0.026717    11.00000    0.11650    0.06558 =
         0.09286    0.00308   -0.01810   -0.01974
H8    2    0.099740    0.315455   -0.006300    11.00000    0.07025
C9    1    0.164967    0.178562   -0.078917    11.00000    0.06173    0.18145 =
         0.08861    0.06485   -0.00076   -0.02499
AFIX  43
H9    2    0.208579    0.227138   -0.101694    11.00000   -1.20000
AFIX   0
C10   1    0.151090    0.048793   -0.098172    11.00000    0.06960    0.16390 =
         0.06203    0.02331    0.01215    0.04685
H10   2    0.162170   -0.000162   -0.142803    11.00000    0.15101
C11   1    0.085870   -0.023032   -0.067440    10.50000    0.06894    0.07956 =
         0.05193   -0.00221    0.01101    0.02578
AFIX  43
H5    2    0.075951   -0.110856   -0.081330    10.25000   -1.20000
H11   2    0.076030   -0.110892   -0.081260    10.50000   -1.20000
AFIX   0
O1    5   -0.101666    0.214265    0.223541    11.00000    0.09571    0.09420 =
         0.09730   -0.00159    0.01531   -0.00160
O2    5   -0.137384    0.344970    0.312621    11.00000    0.09198    0.05538 =
         0.09725   -0.01575    0.04826   -0.02759
O3    5   -0.204400    0.158858    0.295559    11.00000    0.09258    0.06444 =
         0.15198    0.01998    0.03864   -0.03100
O4    5   -0.039678    0.394600    0.095390    11.00000    0.08461    0.08745 =
         0.07080   -0.02316    0.03363   -0.00141
O5    5   -0.135217    0.500531    0.156094    11.00000    0.06350    0.07327 =
         0.05370   -0.01541    0.00758    0.00568
O6    5   -0.176733    0.440728    0.034863    11.00000    0.10276    0.12069 =
         0.05316   -0.01252   -0.00855   -0.03073
N1    4   -0.148785    0.237572    0.279520    11.00000    0.06164    0.04637 =
         0.08683    0.01703    0.03058   -0.00682
N2    4   -0.118239    0.442581    0.094127    11.00000    0.07060    0.05797 =
         0.05258   -0.00961    0.02065   -0.01350
N3    4   -0.057713    0.634835    0.306952    11.00000    0.04552    0.02725 =
         0.03875    0.00059    0.01319    0.00379
N4    4    0.048423    0.165400    0.005666    10.50000    0.07586    0.05324 =
         0.05865   -0.00442    0.00575    0.00015
N5    4    0.085870   -0.023032   -0.067440    10.50000    0.06894    0.07956 =
         0.05193   -0.00221    0.01101    0.02578
HKLF 4
REM  A in Cc                     New: C2/c
REM R1 =  0.0353 for   1895 Fo > 4sig(Fo)  and  0.0475 for all   2224 data
REM    194 parameters refined using     11 restraints
END
WGHT      0.0394      8.9652
REM Highest difference peak  1.133,  deepest hole -1.426,  1-sigma level  0.130
Q1    1  -0.0779  0.1958  0.2647  11.00000  0.05    1.13
Q2    1   0.0630  0.4335  0.2522  11.00000  0.05    1.10
Q3    1  -0.1366  0.2202  0.1894  11.00000  0.05    0.91
Q4    1  -0.0666  0.4749  0.1787  11.00000  0.05    0.75
Q5    1  -0.0661  0.5258  0.1959  11.00000  0.05    0.62
Q6    1   0.0000  0.2332  0.2500  10.50000  0.05    0.61
Q7    1  -0.0014  0.3235  0.2929  11.00000  0.05    0.59
Q8    1  -0.0660  0.3933  0.1782  11.00000  0.05    0.58
Q9    1   0.0000  0.1595  0.2500  10.50000  0.05    0.52
Q10   1  -0.0459  0.6890  0.2730  11.00000  0.05    0.52
Q11   1   0.0000  0.7723  0.2500  10.50000  0.05    0.51
Q12   1  -0.0235  0.6586  0.2823  11.00000  0.05    0.47
Q13   1  -0.1018  0.3345  0.1258  11.00000  0.05    0.45
Q14   1   0.0000  0.3574  0.2500  10.50000  0.05    0.44
Q15   1  -0.0980  0.5247  0.1256  11.00000  0.05    0.44
Q16   1  -0.1170  0.4454  0.2896  11.00000  0.05    0.43
Q17   1  -0.0667  0.7934  0.2923  11.00000  0.05    0.39
Q18   1   0.0313  0.6543  0.3033  11.00000  0.05    0.39
Q19   1  -0.0348  0.7535  0.2313  11.00000  0.05    0.37
Q20   1  -0.2146  0.5030  0.1977  11.00000  0.05    0.36
Q21   1   0.2194  0.0967 -0.1279  11.00000  0.05    0.36
Q22   1  -0.0740  0.5797  0.1507  11.00000  0.05    0.36
Q23   1  -0.0384  0.5770  0.2550  11.00000  0.05    0.36
Q24   1  -0.0810  0.9087  0.2713  11.00000  0.05    0.35
Q25   1   0.0961  0.0539 -0.0925  11.00000  0.05    0.35
Q26   1   0.0000  0.9478  0.2500  10.50000  0.05    0.34
Q27   1  -0.1720  0.6080  0.3488  11.00000  0.05    0.33
Q28   1  -0.0118  0.2411  0.1713  11.00000  0.05    0.33
Q29   1  -0.0686  1.0914  0.2935  11.00000  0.05    0.33
Q30   1  -0.0239 -0.1553 -0.1695  11.00000  0.05    0.31
Q31   1  -0.1001  0.6601  0.3166  11.00000  0.05    0.30
Q32   1  -0.1562  0.3572  0.2604  11.00000  0.05    0.30
Q33   1   0.0007  0.5491  0.3000  11.00000  0.05    0.30
Q34   1  -0.0470  0.8837  0.1957  11.00000  0.05    0.29
Q35   1  -0.1444  0.1870  0.3655  11.00000  0.05    0.29
Q36   1   0.0797 -0.0894  0.0342  11.00000  0.05    0.29
Q37   1   0.1725  0.1573 -0.1264  11.00000  0.05    0.29
Q38   1   0.0869  0.2555 -0.0323  11.00000  0.05    0.29
Q39   1  -0.2601  0.9181  0.3415  11.00000  0.05    0.29
Q40   1  -0.1073  0.9774  0.2516  11.00000  0.05    0.28
;
